# Supplementary material for: Silencing of ARL14 Gene Induces Lung Adenocarcinoma Cells to a Dormant State
Source: Front Cell Dev Biol. 2019 Oct 15;7:238. doi: 10.3389/fcell.2019.00238 (PMC6843082; doi:10.3389/fcell.2019.00238)
Supplement: Supplementary file 1 [file Data_Sheet_1.XLSX]

## Sheet: The results of GSEA
The correlation coefficients of ARL14-coexpressed genes in lung adenocarcinoma
Gene	Correlation
ARL14	1
AC021218.2	0.834806
MOGAT3	0.797746
CHST4	0.793334
AXDND1	0.784342
CIDEC	0.77561
LINC01133	0.774428
RP3-395M20.9	0.774421
IL1R2	0.768299
RP11-510M2.5	0.766684
TSPAN8	0.757521
RP11-341G23.3	0.75323
EPS8L3	0.748041
CLCN1	0.737472
USH1C	0.729579
FAM3D	0.727299
GJB4	0.718824
INSC	0.71525
REG4	0.710338
NR1I2	0.710235
TM4SF4	0.708284
PSMD10P2	0.681668
CYSTM1	0.675295
FAHD2P1	0.674313
SMIM6	0.672765
RNA5SP487	0.671695
CA14	0.67065
VILL	0.668677
CEACAM18	0.666774
RP11-296E3.2	0.664793
LGALS4	0.662573
HEPH	0.658383
HSD17B2	0.657295
ANXA10	0.655547
HMGCS2	0.655184
SULT1B1	0.654862
SLC3A1	0.651779
LINC01559	0.651115
CDHR2	0.650605
FABP1	0.645983
LRRC66	0.638587
UGT2A3	0.63558
CDHR5	0.635497
FLJ22763	0.631442
RP11-73M7.1	0.629717
CALML4	0.625493
TFF1	0.62277
MIA	0.622478
FOXL1	0.617784
SLC9B2	0.616909
MUC17	0.615889
TSPAN1	0.61561
PDZD3	0.615085
RP11-356M20.1	0.613705
SEMG1	0.610262
ONECUT3	0.607738
VSTM5	0.607632
GABRP	0.606877
PLS1	0.606814
HNF4A	0.601657
TFF2	0.59997
RP5-859D4.3	0.599457
B3GALT5	0.596706
ASPHD2	0.592598
AC106876.2	0.587224
IL22RA1	0.583263
SLC45A3	0.582865
LPCAT4	0.577955
PRSS3	0.574456
PTPRR	0.574027
BTNL3	0.571277
CYP3A5	0.569562
VSIG2	0.56789
FXYD3	0.567324
PDZK1	0.566223
CLRN3	0.56289
DUOXA2	0.561005
RP11-528G1.2	0.557353
POF1B	0.553291
B4GALT4	0.551572
CCL15	0.551361
RP11-474B16.1	0.551287
F2RL1	0.549653
PLAC8	0.548202
BCL2L15	0.547418
GPS2P2	0.546431
AP000439.3	0.546146
AC005355.2	0.544218
TRIM15	0.544111
GMDS	0.540951
LINC00443	0.535704
DPCR1	0.534589
FUT4	0.532704
SERPINA4	0.531484
BCL2L14	0.526652
TINAGL1	0.525795
XRCC4	0.522521
NAT8	0.522513
LINC00483	0.522162
BTNL8	0.520833
AC016735.1	0.519549
CYP2C18	0.518533
PTPRH	0.516417
APOBEC1	0.515373
DUOX2	0.515137
SDCBP2	0.514767
MIR194-2HG	0.51471
LIMA1	0.513578
LRRC19	0.513285
TMBIM1	0.512313
CALHM3	0.50605
OR7E91P	0.504261
LIPH	0.497232
TRAK1	0.49705
C14orf105	0.492198
RP11-395B7.4	0.491692
RP11-353N14.4	0.489193
FOXA3	0.488658
FRRS1	0.488547
RNF128	0.487055
RASSF6	0.486786
B3GNT3	0.485784
C8orf31	0.485046
FAM101A	0.484854
MGST2	0.484269
ZNF488	0.484045
MIR3131	0.483768
BCAS1	0.4832
MYO1A	0.48276
KALRN	0.479756
SLC39A14	0.478157
C12orf75	0.476394
RP11-363E7.4	0.474515
HIGD1A	0.473462
ADAM28	0.470209
AK5	0.469821
TRIM10	0.469792
GIPC2	0.469623
PAQR8	0.468393
TREH	0.468298
EFNB1	0.468233
RNF103	0.466319
SYT8	0.465858
CTD-2377D24.6	0.465225
VNN1	0.465046
CTSE	0.463407
CYP4F12	0.46325
INPP1	0.462171
CLTB	0.461168
MYO7B	0.458034
IHH	0.456769
MST1R	0.454049
GCKR	0.453249
AC005550.3	0.452552
TMEM246	0.451123
ANXA2	0.450448
RP11-297L17.2	0.450114
MYOM3	0.449527
LINC00675	0.448293
NIPAL1	0.447718
TSPAN3	0.447404
XXbac-B444P24.8	0.44631
KIAA1211	0.444229
ACKR4	0.443858
MTMR11	0.440943
KCNE3	0.440578
SIGLEC15	0.440324
FAM41AY1	0.437663
AC004009.3	0.436842
CEACAM20	0.435091
ABHD2	0.434936
PPARG	0.434822
PLBD1	0.433266
ENTPD2	0.430526
GJB5	0.429054
RP11-573D15.8	0.427608
PLEK2	0.425903
UGT2B15	0.425259
CTC-455F18.1	0.424852
AL132772.1	0.424093
REP15	0.420107
CYP2C9	0.419567
AP000679.2	0.419376
HOTTIP	0.418332
AP000474.1	0.41777
FAM177B	0.417389
GJC2	0.417187
ANKS4B	0.416578
CCK	0.414245
RDH5	0.414224
RP5-1091N2.9	0.41277
KRTAP5-4	0.410732
STYK1	0.410493
SPTSSB	0.409488
RHOC	0.408582
CLDN23	0.407067
ANXA4	0.406351
FA2H	0.404272
CYP2S1	0.404077
COL17A1	0.404069
RPL35AP15	0.403957
AC005307.3	0.402934
CMPK1	0.401471
ONECUT2	0.401464
OR7E22P	0.401293
MKRN2OS	0.400684
TLDC2	0.4006
CHP2	0.399301
RIOK3	0.398001
CD58	0.397738
PDE11A	0.397623
RP11-545A16.1	0.397359
ABHD17C	0.397079
ADAP1	0.397006
EEPD1	0.395334
PPP1R36	0.393746
SSTR5-AS1	0.393682
PRR15	0.391244
TMPRSS4	0.390796
DKFZP434K028	0.390203
LAD1	0.389267
CTA-929C8.7	0.387837
MYRF	0.387411
SLC9A2	0.385851
KCNK1	0.385262
DQX1	0.384306
GPR35	0.382722
RP11-982M15.6	0.382648
SLC44A4	0.380466
MUC13	0.380418
MIR6829	0.379252
AC004009.1	0.378489
CAPN5	0.378368
SMAD3	0.376868
EPS8L1	0.376448
C1orf106	0.375347
C8orf74	0.375137
PDX1	0.374583
GALNT3	0.374147
TM4SF5	0.373294
RP1-122P22.4	0.373056
PDE4C	0.37227
SLC44A3	0.372096
RAB11A	0.371183
CAPN9	0.36989
ACOT11	0.369463
GPA33	0.366518
SLC35D2	0.366371
GALNT5	0.36577
EVX1-AS	0.365435
TMC7	0.365322
PSCA	0.365282
AP1S3	0.364842
SH3PXD2A-AS1	0.364794
ERN2	0.364682
LPAR5	0.363941
ACER2	0.363737
SMAGP	0.362475
MGAM2	0.361546
MANSC1	0.361538
CD59	0.360537
AC004009.2	0.359904
ENPP7P8	0.359611
UGT1A10	0.35951
RP11-689K5.3	0.358272
RETSAT	0.357856
RN7SL208P	0.357763
RP11-568K15.1	0.357569
BIK	0.357451
CLIP2	0.356693
CAMK2N1	0.355077
AC010745.1	0.354541
MYO1E	0.353751
HR	0.352815
MRAP2	0.351547
GJB1	0.351308
PLCD3	0.351255
ABHD11-AS1	0.350753
KIF13B	0.349825
FAM109A	0.349558
HNF4G	0.349335
DNAJC22	0.349249
TRIM7	0.346501
ZFPM1	0.344424
OASL	0.344053
MUC5AC	0.343929
FAM83B	0.343841
SERPINB6	0.343807
EIF4A2	0.343152
SLC9A1	0.34256
FUT3	0.340937
ACTBP9	0.340299
SMIM24	0.33988
FER1L6	0.339383
LINC00462	0.339227
GCNT3	0.338773
LINC00365	0.338525
ITGB4	0.33837
LINC00920	0.338228
CCDC68	0.338133
ASAP2	0.33716
CTD-2385L22.2	0.337156
KLC4	0.336764
SYT9	0.335628
KLK10	0.334998
FERMT1	0.33492
TBX6	0.33466
HCG21	0.334494
KLF3	0.334344
LGALS9C	0.333923
C1GALT1	0.333614
TMEM54	0.332792
SLC9A4	0.332468
EPHB6	0.331996
ISG20	0.33185
TMEM139	0.331307
ZNF736P9Y	0.330508
GBP3	0.330398
MYOM1	0.330155
SNX7	0.329395
TTC22	0.328558
GATA6	0.328477
F5	0.328391
TPRG1	0.328333
MISP	0.326342
BAIAP2L2	0.32633
ASL	0.326028
TRNP1	0.325552
CLDN18	0.324761
RP3-523K23.2	0.324715
EIF4A2P3	0.324573
SH3RF2	0.324256
SOX21-AS1	0.323852
SGK2	0.323621
GAL3ST1	0.323023
SLC39A5	0.322423
ZG16B	0.322127
TAAR3	0.320907
MSMO1	0.320739
ETHE1	0.320372
BAAT	0.320359
RP11-734C14.2	0.319512
PCDH1	0.319073
PLEKHA6	0.318298
TM4SF1	0.318005
SLC35D1	0.317815
PLD1	0.317678
GLYCTK	0.317338
CRYL1	0.317178
SVIP	0.317007
MGAT3-AS1	0.31693
AGR2	0.316877
FUT2	0.316129
ARHGEF16	0.316109
RP11-626H12.1	0.316103
TCN1	0.315534
SOWAHA	0.315207
KRT19	0.315061
TNFRSF11A	0.314779
FAM151A	0.31388
RIN1	0.312505
BCL10	0.312364
SLC37A1	0.312293
SULT1C2	0.311966
CES2	0.311882
AOC1	0.31187
FDFT1	0.311815
AADAC	0.311267
GJB3	0.310068
RP11-903H12.5	0.310047
OR4F29	0.308969
B4GALT1-AS1	0.308865
ANG	0.308504
RP11-35L17.3	0.308232
KLHL25	0.307679
RP11-344N17.13	0.307672
TMEM253	0.307374
LINC01022	0.307035
RP11-2I17.4	0.306982
CA9	0.306777
OR7E14P	0.306557
ST6GALNAC1	0.306523
SAMD9	0.3065
RP11-400G3.5	0.306191
CA2	0.306132
PHGR1	0.305521
BACE2	0.305243
C6orf132	0.304447
SEC14L2	0.304376
HDHD3	0.304371
ANK1	0.304215
NUDT4	0.303999
NAPEPLD	0.30347
CARD6	0.303384
RP11-419C23.1	0.303346
PIWIL4	0.302961
EVX1	0.302816
RP11-69C17.4	0.302536
TMEM141	0.302115
CLIC1	0.301517
NMUR2	0.301515
RP11-626G11.1	0.301406
NPC1L1	0.301386
TOR4A	0.301276
RP1-240K6.3	0.301131
UGT2B7	0.301107
AF064860.7	0.300907
GATM	0.300892
AGMO	0.300659
SOX9	0.300463
AQP12A	0.299669
RNA5SP57	0.298539
BIN3	0.298342
S100A6	0.298202
SLC6A20	0.297628
UGT8	0.29761
KLF5	0.297557
DYNLT3	0.29745
XXYLT1-AS2	0.297413
TMPRSS3	0.297119
RP11-168K11.3	0.296875
RPS29P12	0.296685
MIA-RAB4B	0.29626
PDCD6IP	0.29618
ZDHHC20	0.295886
CHRNA7	0.295598
LRRC31	0.295497
CORO2A	0.29545
XXbac-B476C20.9	0.295401
CKMT1A	0.29431
FHL2	0.294297
MXD1	0.294022
ATP5G2P4	0.293905
CMTM6	0.293617
TNNI1	0.29347
RHPN2	0.293424
MOGAT2	0.293402
APOL1	0.291432
AF124730.4	0.291191
SLC25A24	0.291047
RAPGEFL1	0.290421
GALNT12	0.289567
TMEM181	0.287455
SOX21	0.28724
RHBDL2	0.287029
RP11-53O19.1	0.286897
RP11-314N13.10	0.286884
ACY1	0.286258
IL18	0.286001
DEFB113	0.285694
SERPINB1	0.285481
B3GALT5-AS1	0.285353
ZNF888	0.285119
RP3-522D1.2	0.285024
RP1L1	0.284847
KCNC4	0.284728
TM9SF3	0.284052
EFHD2	0.283741
AMN	0.283369
SCAMP2	0.28336
ITGA6	0.283299
CLCN3	0.283101
SLC13A5	0.282627
IL1RN	0.282179
CST8	0.282015
GNG12	0.281792
PIK3C2G	0.281171
KHSRPP1	0.281059
ETFA	0.281001
SLC44A1	0.280791
RP11-293P20.4	0.279094
VSIG1	0.279018
AC002310.13	0.278917
DGKA	0.278799
STK38L	0.278759
RP11-407N17.3	0.27874
PDZK1IP1	0.278658
AC027119.1	0.278371
OAF	0.278233
GSKIP	0.27807
RP5-1056H1.2	0.277934
MTND4P20	0.27776
POLD4	0.277404
MIR6784	0.277195
STX19	0.276547
ANXA2P2	0.276453
ZBTB7A	0.276224
OVOL1	0.275339
TJP3	0.274776
CTD-2526M8.2	0.274747
RPS27L	0.274406
AC004837.4	0.274342
HMGCR	0.274322
NR0B2	0.274208
CD82	0.274164
FAM213B	0.273508
RTP4	0.273287
SH3RF1	0.273108
SYTL2	0.273049
CDKN2AIP	0.272975
KAAG1	0.272892
RP11-867G2.6	0.272452
RP11-739N20.2	0.271996
TSPO	0.271881
AKR7L	0.270708
RASA3	0.270674
C3orf52	0.270187
PTPRN2	0.270112
SHROOM3	0.270023
TMEM171	0.269818
SLC40A1	0.269583
RP11-697K23.3	0.269242
CRYZ	0.26892
HAVCR1	0.26886
SERPINB5	0.268432
SHH	0.268408
CTB-118P15.2	0.268182
MIR3646	0.268108
SMPD3	0.267945
HDAC1	0.267237
RIPK3	0.267113
MCU	0.266677
RP11-50C13.1	0.266496
SLC25A25-AS1	0.265965
SNX9	0.265764
RP5-881L22.5	0.265716
RP11-48O20.5	0.265087
RP11-575F12.1	0.264773
EDEM3	0.26392
LGR4	0.263845
RP11-867G2.5	0.263829
PRRG1	0.263504
LRRC1	0.263411
NR1H4	0.26337
GPT	0.26284
TTLL12	0.262768
APPL2	0.262705
OCIAD2	0.262692
RP11-153F5.3	0.261693
C6orf222	0.261393
GSDMB	0.26138
SULT1C2P1	0.261242
CARD10	0.261023
ANKRD22	0.260979
AC012485.2	0.260935
PLLP	0.260798
MIA2	0.260733
FGD4	0.260285
TCF7L2	0.26022
SPATA5	0.259944
AC012499.1	0.25993
CAPN8	0.259831
SEMA4G	0.259729
RNASE4	0.259016
SYTL5	0.258992
CTC-265N9.1	0.258939
DHRS9	0.258865
MIR4286	0.258758
LEMD1	0.258628
PSAPL1	0.258191
LYSMD4	0.257405
ARFIP1	0.2573
FLNB	0.257056
RP11-19N8.7	0.256431
SERPINA5	0.255985
IGSF11	0.255785
KRT19P3	0.2555
HPDL	0.255437
OR7E4P	0.255221
MMP7	0.254978
CCNDBP1	0.25471
AC010967.2	0.254665
SRC	0.254469
VASP	0.254334
RASEF	0.254246
DNM2	0.254245
AL117187.1	0.253354
OR5BA1P	0.253184
TMEM38A	0.252854
SULT1C2P2	0.25277
EPHX4	0.252011
SLC7A9	0.251966
INF2	0.25193
KRT8	0.251796
HYAL1	0.251662
TRPC7-AS1	0.251343
TPM1	0.251239
CARD11	0.251237
SLC1A1	0.251027
SAMD13	0.250574
LINC00704	0.250391
DAZ2	0.250238
CYP3A4	0.249965
PAK1	0.249916
C1QL3	0.249722
KBTBD11	0.249646
AIM1L	0.249603
CHRM3-AS1	0.24944
AC007255.8	0.249021
BCAR1	0.249018
ENTPD8	0.248718
PBLD	0.248451
TPRG1L	0.248295
RP11-400G3.3	0.247903
PARP4	0.247867
GS1-541M1.2	0.247406
TTC38	0.247372
MYO5B	0.247266
ANKRD26P2	0.247035
RP11-184A2.2	0.246848
TMEM51-AS1	0.246559
IER3	0.246478
SLMAP	0.246442
ZDHHC7	0.245848
PRKACB	0.245794
DENND2D	0.244974
ZBED1P1	0.244898
CHST5	0.244797
CTC-297N7.9	0.244706
IQGAP2	0.24461
CKMT1B	0.244604
SSFA2	0.244204
FAM69C	0.243717
RP11-350J20.12	0.243383
LINC00857	0.24306
ZNF816	0.243023
RP11-626G3.1	0.242966
RPS7P9	0.242917
ADAM10	0.242426
CXADR	0.242164
HMGB1P38	0.242161
HEXA-AS1	0.242145
FSIP2	0.242144
CHMP2B	0.242138
KCNC4-AS1	0.241969
TRBV29OR9-2	0.241788
MYO5C	0.241488
EFNA2	0.241259
COLGALT2	0.241102
SSTR5	0.240763
CTC-542B22.1	0.240675
FAM174B	0.240414
MIR5707	0.239862
RP11-486O13.5	0.239678
RP5-1185I7.1	0.239568
B3GALT4	0.239566
RP11-245A18.1	0.239238
ATP11B	0.239165
BOLA3P1	0.239025
RP11-77K12.7	0.238913
ANTXR2	0.238913
GHRHR	0.238831
PTER	0.23869
STXBP3	0.238565
MIR4756	0.238052
GALNT7	0.237953
RP11-486A14.1	0.237856
ENTPD5	0.237855
CTD-2331H12.7	0.237796
RP11-1195F20.7	0.237599
RP11-226L15.1	0.237167
RP11-757F18.3	0.237068
CAP1	0.236831
RP11-95I16.6	0.236767
TICAM1	0.236758
MYL12B	0.236205
UGT1A13P	0.236139
RP11-627D16.1	0.23607
2019-03-03	0.235319
AKR7A3	0.235059
RPL23AP66	0.235011
GATA6-AS1	0.234916
MYL12A	0.234579
ELF3	0.234557
NPHS2	0.234457
ZDHHC3	0.234226
FMN1	0.233958
C4orf32	0.23395
ANXA3	0.233904
EXOC3L4	0.23355
RP11-725G5.2	0.233359
RP11-1149O23.2	0.233272
LOXL1-AS1	0.23289
CYP2C19	0.232883
LEXM	0.232522
LINC00845	0.232467
LL22NC03-102D1.16	0.232323
LRRC8A	0.2321
TRIM31	0.231822
TJP2	0.231808
TMEM151A	0.231742
LIPM	0.231695
NAB1	0.23113
C2orf72	0.231001
TMEM87B	0.230929
TMEM59	0.230902
GRAMD1B	0.230835
ZNF321P	0.230489
RP11-41O4.2	0.230332
FUT6	0.230222
CTAGE11P	0.229565
ITGB5	0.229556
RP11-368L12.1	0.229548
RP11-278L15.6	0.229496
MIR31HG	0.229478
LFNG	0.229357
RAB27B	0.22932
PKP2	0.229178
RP11-99J16__A.2	0.228605
RP11-834C11.4	0.228295
LINC00935	0.227907
ABHD3	0.227822
RP11-379B18.6	0.227636
GOLM1	0.227594
NCK1	0.227213
AC016735.2	0.226949
PLCL2	0.226652
ANXA5	0.226385
INPP4B	0.226253
RP4-765C7.2	0.22614
S100A4	0.225992
LDLR	0.225949
TNFRSF21	0.225912
OMP	0.225717
AP000695.4	0.225374
NRG4	0.22516
CDH17	0.224841
LMO4	0.224835
KLF2	0.22475
SH2D4A	0.224405
RP11-230B22.1	0.224261
snoU13	0.224075
ETNK1	0.224062
RP11-1101H11.1	0.223958
IFNWP19	0.223601
IYD	0.223557
TSPAN15	0.223528
EPHA2	0.223307
SH3BGRL2	0.223072
PRELID2	0.222658
PDCD10	0.222407
ARHGAP32	0.22229
ZFY-AS1	0.222119
RP11-10C24.1	0.222104
HS3ST1	0.222005
RP11-272B17.2	0.221865
SLC41A2	0.22166
KCNK6	0.221596
ARHGAP12	0.221371
API5P2	0.221168
HIST1H2AC	0.220934
ALG1L3P	0.220517
SMIM5	0.219814
SLC35E4	0.219717
XPNPEP1	0.219354
PKP3	0.21929
WHAMM	0.219159
TST	0.219138
C8orf49	0.219082
AHSG	0.219027
MTMR8	0.219002
HNF1A	0.218991
NPAS1	0.218755
CADPS	0.218743
CTD-2196E14.8	0.218678
RAET1L	0.218603
TBCCD1	0.218549
CIB1	0.218355
RP5-1086K13.1	0.218227
NUTM1	0.218201
LINC00705	0.218015
PIK3C2B	0.217796
GALE	0.217736
LAMA3	0.217535
IL23R	0.217524
GPC5-IT1	0.217201
RP4-676J13.2	0.217198
PIWIL2	0.216761
CTNND1	0.216682
MESDC2	0.216659
TRIM54	0.216386
STOML1	0.215978
LGALS2	0.215783
PNP	0.215139
AC005041.11	0.215062
ELOVL1	0.214948
MAPK6	0.214914
FAM3D-AS1	0.214669
HOXA13	0.21459
ELOVL7	0.214584
RP11-38M8.1	0.2145
TECTB	0.21441
AP1AR	0.214338
RP11-643A5.1	0.214296
RP11-757O6.4	0.214088
GDA	0.214055
ATP7B	0.213905
STX18	0.213882
RP11-1143G9.5	0.213768
GTF2B	0.213667
UBE2V1P3	0.213225
FAT1	0.213211
LRCH1	0.213178
RP11-1267H10.1	0.212945
DGAT2L7P	0.21291
SOCS6	0.212762
CTD-2330K9.3	0.212643
TMEM211	0.212501
FAM160A2	0.212378
BAIAP2L1	0.21234
KRT20	0.212137
BX470102.3	0.211979
RP11-573D15.9	0.21184
PCSK6	0.211636
RP11-800A18.4	0.211582
TRIP4	0.211131
RP11-314N13.9	0.210788
TEX35	0.210706
OR6C64P	0.210507
HNF1A-AS1	0.210423
KLK7	0.209861
RP11-567G11.1	0.209714
JAG1	0.209686
LY75	0.209661
OR7E108P	0.20952
TMEM220-AS1	0.209517
LGALS9B	0.209486
AC009014.3	0.209221
MAPK3	0.209167
LINC00659	0.208842
LYPD6	0.208702
ARL6IP1	0.208383
TRPV4	0.208239
KBTBD11-OT1	0.208135
GNE	0.208044
CD164	0.208021
KCP	0.207809
MTND4P19	0.207403
PRR13	0.207304
RP11-96H17.3	0.207239
RP1-5O6.5	0.207063
NMD3	0.206961
RPL15P21	0.206719
KRT8P32	0.20664
RP11-991C1.1	0.206406
BCAR4	0.206175
CASP3	0.206158
RP13-16D10.1	0.206121
AADACP1	0.205991
AC012078.2	0.205973
AC006003.3	0.205694
RP11-627G18.1	0.205562
ATRNL1	0.205374
KCTD3	0.205309
MIR587	0.205198
RP11-429D19.1	0.205096
FAM110C	0.204984
KCTD14	0.204868
C4orf19	0.204794
LYZ	0.204641
RP11-130F10.1	0.20457
ACBD5	0.204411
TRBV30	0.204243
CA3-AS1	0.204243
MIR595	0.204165
C19orf33	0.204067
NDFIP2	0.203983
RP4-587D13.1	0.203952
RP11-719K4.3	0.203615
GRM7	0.203522
RP11-1267H10.3	0.20348
CTD-2008A1.3	0.203415
GRAMD1C	0.20341
RP11-340F16.2	0.202975
BCO1	0.202763
RP5-881L22.6	0.202504
FAM83E	0.202426
ATP10B	0.202385
AP000431.1	0.202285
RP11-326J18.1	0.202195
SYTL4	0.202004
CYP51A1	0.201934
ATP8B1	0.201771
SLC22A18	0.201717
GALNT4	0.201642
RP11-205A8.3	0.201586
RP11-959I15.4	0.201572
ARHGAP42	0.201549
PTPRK	0.201494
PRR13P5	0.201409
NPAS2	0.201333
RP13-379L11.3	0.201276
KIAA0513	0.20112
RP11-755O11.2	0.201115
TSG101	0.201088
UNC93B4	0.200935
LGALS3	0.200591
CACNA1C	0.20039
ARRDC4	0.200384
FIBCD1	0.200303
LINC00543	0.2003
RP11-188C12.2	0.20021
RP11-635N19.3	0.199855
MROH3P	0.199817
PRKAA1	0.199734
RP11-3B12.4	0.199222
FOXD2	0.199105
LYPD6B	0.199093
FER1L6-AS1	0.199031
RPS14P8	0.198994
MARCKSL1	0.198779
RNF19BPY	0.198652
VIMP	0.198567
SCOC	0.198172
A1CF	0.198011
FARP2	0.197969
LL22NC03-32F9.1	0.197945
PTTG1IP	0.19762
ADIPOR2	0.197509
LINC00278	0.197504
RP11-461M2.2	0.197213
THRB	0.197107
BPNT1	0.19695
TXNP5	0.196854
GATA4	0.196848
LL0XNC01-116E7.5	0.196757
NUDT4P2	0.196593
CYP2C58P	0.19652
NUDT16P1	0.196443
HNF4A-AS1	0.196393
PNPLA2	0.196316
CTD-2284J15.1	0.196313
ZFP36L2	0.196266
RP11-272J7.4	0.196011
IRF6	0.195955
RP11-310I9.1	0.195881
TRIM40	0.195835
FER1L6-AS2	0.195699
ALDOB	0.195427
CBLC	0.195392
RP11-247A12.2	0.195346
CTB-22K21.2	0.195195
AK4P1	0.194965
TMEM2	0.194954
RCC2P5	0.194787
RP3-335N17.2	0.19473
RP11-157E16.1	0.194573
BTBD10	0.194366
IL17RE	0.194149
MS4A8	0.194075
MYBPC1	0.193632
RP13-270P17.2	0.193586
AL591925.1	0.193473
CLDN12	0.19341
AC011998.1	0.192699
MYEOV	0.192599
RP11-334L9.1	0.192515
PINLYP	0.192411
RP11-536C5.2	0.192333
GCOM1	0.192282
SNX32	0.192257
PSORS1C1	0.192161
HKDC1	0.192156
NPM1P41	0.192143
LDHAL6B	0.192113
COX5BP1	0.192067
KCNA7	0.192038
RP13-580F15.2	0.191871
RNU6-820P	0.19161
AL354984.2	0.191606
PAFAH2	0.191602
DCDC2	0.191373
ABCD3	0.191331
DAZ1	0.191081
CTB-186H2.3	0.191079
CASC19	0.190888
NPSR1	0.190847
EPB41L4B	0.19074
PKHD1	0.190483
AF064860.5	0.190427
SYT13	0.190409
SLC28A3	0.190209
BEND7	0.19012
MRPS21P1	0.189982
MGAT3	0.189928
RP11-343H5.4	0.189863
SNORD36	0.189762
OR4C4P	0.189761
SRGAP1	0.189693
RN7SL815P	0.189512
LINC01057	0.189464
RP11-112L18.1	0.189328
LINC00380	0.189253
SEC16B	0.189242
LINC00941	0.189191
ACOX1	0.188974
TBC1D8B	0.188945
PIP5K1B	0.188723
RNU6-704P	0.18869
AC064829.1	0.18862
RTP2	0.188318
FAM102A	0.188293
SIRT7	0.188117
CTB-60B18.17	0.188016
RRAS	0.187905
CLMN	0.187844
LINC00628	0.18783
LINC01300	0.187645
ELF1	0.187535
PNPLA3	0.187397
SEMA7A	0.1872
AC079753.4	0.187191
SERPINA13P	0.187115
MIR507	0.187089
AC004875.1	0.187089
AC026403.1	0.187089
AC104842.1	0.187089
RNU6-224P	0.187089
RNU6-394P	0.187089
AL596268.1	0.187089
MIR548F4	0.187089
RNA5SP222	0.187089
AL021398.1	0.187089
AC010543.1	0.187089
U6	0.187089
CTD-2037K23.1	0.187089
RNU7-51P	0.187089
RNU7-66P	0.187089
AL356693.1	0.187089
RP11-726G23.12	0.187089
AC002539.2	0.187089
RP11-329A6.1	0.187089
AC091856.1	0.187089
RFPL4AP7	0.187089
MIR6072	0.187089
SNORD115-39	0.187089
ERVFRD-3	0.186908
MKLN1-AS	0.18685
ATP5G1P5	0.186839
AC016743.1	0.186763
AC005725.1	0.186748
SLCO4A1	0.186509
MIR135A1	0.186425
RP11-24D15.1	0.1864
RP11-161M6.3	0.186396
CYCSP33	0.186391
IFNE	0.18626
PCYT2	0.186212
MIR548I1	0.185706
TFF3	0.185659
SLC6A8	0.18559
TNFRSF10A	0.185571
FABP2	0.185519
LL22NC03-86D4.1	0.185437
RP11-627G18.4	0.185379
LINC00111	0.185087
TMEM212-IT1	0.185021
CTD-3099C6.7	0.184964
SNAP23	0.184899
RP11-30P6.6	0.18486
RNU6-551P	0.184679
TMEM150B	0.184643
RP11-234K24.6	0.184377
B4GALNT3	0.184271
RP11-283G6.3	0.184253
AC005220.3	0.184241
MESDC1	0.184214
TRPV5	0.18409
XK	0.184036
RP4-541C22.5	0.18399
RPF1	0.183924
CKLF	0.183916
GRM7-AS1	0.183776
ZFP57	0.183593
RP2	0.183561
RP11-276H7.2	0.183546
BBS12	0.18351
LINC00694	0.183494
FOXQ1	0.183457
DUSP18	0.183343
RP11-340F16.1	0.18325
DNAJC15	0.183243
RNA5SP480	0.183143
GPRC5B	0.182976
PIGZ	0.182946
IDI1	0.182944
RP3-495K2.3	0.182886
RP11-379K22.3	0.182865
LACTBL1	0.182531
RP11-734K21.3	0.182496
CHPT1	0.182342
HCRT	0.182254
OSBPL10	0.182252
RP5-968D22.3	0.182222
SERINC2	0.181991
OSBPL3	0.181984
SNORA40	0.181606
OR5D17P	0.181433
RP11-203L2.4	0.181331
AL138837.1	0.181249
SPPL2A	0.181234
AC108721.1	0.181171
C6orf141	0.181156
KRT19P1	0.180999
C15orf41	0.180887
GSPT2	0.18062
PCSK7	0.180607
IRAK2	0.180545
RP1-170O19.17	0.180486
TEX36-AS1	0.180426
RP11-211G23.2	0.180412
RPS26P28	0.180327
CMTM1	0.180311
AC108721.2	0.18026
SNORA18	0.180235
CD69	0.180208
PRKCDBP	0.180111
BIRC2	0.180089
SNORA31	0.180081
AL360217.1	0.180062
RP11-465B22.8	0.180054
AP003972.1	0.179973
RP11-278L15.2	0.179957
RP11-276H7.3	0.179906
RNU6-971P	0.179874
RP4-591L5.2	0.179866
AL121931.1	0.17972
EDN3	0.179678
XKR6	0.179428
GSTK1	0.179428
KLHL3	0.179415
MIR520H	0.179351
SNORA9	0.179351
AC017019.1	0.179351
CACNA1C-AS1	0.179315
TM6SF2	0.179285
AC007950.1	0.179224
CTA-392C11.2	0.179022
MIR4770	0.178978
GSN	0.178841
BECN1P2	0.17881
HTR1B	0.178759
RNY1P8	0.178754
RNA5SP232	0.178717
OR6C74	0.178668
ADGRG6	0.178426
MMAA	0.17839
SLC35A3	0.178374
FAM214B	0.178355
AC061961.2	0.17835
CTD-2385L22.1	0.178327
AC190387.1	0.178075
RER1	0.177917
CPNE8	0.177875
MIR934	0.1778
RP11-640A1.4	0.177789
MIR5572	0.177786
S100A16	0.177546
RP11-169K19.1	0.177546
RP11-671J11.5	0.177334
ARHGAP27	0.177259
GDF3	0.177197
SLC6A14	0.177056
KIAA1161	0.17702
LINC01127	0.176956
PHLDA2	0.176948
CNNM1	0.176772
RP13-726E6.2	0.176728
SSR1P1	0.176597
B3GNT6	0.176563
MGST3	0.176547
RP11-28B23.1	0.176478
RP13-379L11.1	0.176357
CCDC90B	0.176261
LAMC2	0.176256
SFMBT1	0.176175
ANO1	0.176093
PRSS2	0.175867
MTIF3	0.175547
RP11-690D19.4	0.175207
SLC15A1	0.175073
DSG2-AS1	0.174656
RNF19BPX	0.174471
RNASE12	0.174189
RP11-23A22.1	0.174021
AK4	0.173867
PLCB3	0.173757
RP11-539L10.4	0.173752
AC010146.1	0.173731
RP11-368I23.3	0.173451
EPB41L1	0.17333
AC007556.3	0.173258
VDAC1	0.173134
RP11-793B23.1	0.17308
RP11-470F18.1	0.173058
PRSS1	0.172873
RP11-323A7.1	0.172804
RP11-459D22.1	0.172789
CLINT1	0.172755
PARP3	0.172676
RP11-299G20.5	0.172578
CTD-2046I8.1	0.172552
SCP2	0.172462
RP5-890O15.3	0.1724
AC093818.1	0.172368
TCEB1P29	0.172327
BTD	0.172253
RP11-560A15.4	0.172123
CCRL2	0.1719
KRT89P	0.171759
RP11-309L24.4	0.171707
LINC01520	0.171407
RNU6-1065P	0.171347
FBXO22	0.171298
RNU6-612P	0.171215
ADH6	0.170379
INO80C	0.170346
RNA5SP224	0.170302
CTD-2015G9.2	0.170301
FAM131B	0.170268
RP3-467K16.7	0.170169
SLC2A10	0.170124
C11orf86	0.169972
LINC01584	0.169948
RNA5SP239	0.169878
TMEM154	0.169873
ADAM9	0.169841
NXF3	0.169733
RP11-490D19.8	0.169728
SLC35B3	0.169699
DCTN5	0.169657
UFM1	0.169487
TXK	0.169479
MIR936	0.16943
AC007618.3	0.169381
WTAPP1	0.169314
C5orf30	0.169294
OR4A17P	0.169248
RP11-51G5.1	0.169244
VRK3	0.169223
AC002486.3	0.169203
EBP	0.168996
GOLPH3L	0.168957
CTB-60B18.12	0.168897
RP13-644M16.2	0.168886
RP11-1267H10.2	0.168698
RP11-133L19.1	0.168608
HMGB1P8	0.168549
ZNF860	0.168523
TPRXL	0.16844
SERPINB8	0.168429
RP5-837I24.6	0.168397
OR4A8	0.168344
PSMA5	0.168278
DNMBP	0.168163
CKLF-CMTM1	0.168115
AC090644.1	0.167958
FBXO8	0.167933
LETM2	0.167893
FDPSP6	0.167861
RP11-379B18.1	0.167711
CTD-2647L4.1	0.167704
TMEM82	0.16753
RP11-1060J15.5	0.167496
UBD	0.16737
FOXD4L5	0.167345
SULT1E1	0.167309
RP1-72E17.2	0.167308
IFT172	0.167247
RNU6-992P	0.167192
PTK6	0.167161
RP11-313I2.8	0.166874
SLC7A11-AS1	0.166791
RP11-56P9.11	0.166694
RP11-58E21.3	0.166667
CDH1	0.166588
RP11-598C10.1	0.166553
PIK3CB	0.166527
SF3A3P2	0.16639
BLNK	0.166349
ASS1P1	0.166325
C4orf36	0.166296
ABI1	0.166199
RP11-317J10.4	0.166173
CCDC50	0.166139
RP11-982M15.8	0.166124
OSBPL7	0.165978
DEPDC1B	0.165973
RP11-468N14.8	0.165972
PPBPP2	0.165784
CDS1	0.165695
UGT1A9	0.165674
MYH14	0.165555
PPFIBP2	0.165496
IL20RA	0.165478
TRIP10	0.165462
RDH13	0.165451
TTC39A-AS1	0.165377
AC074391.2	0.165375
RFK	0.165273
FAM162A	0.16518
AL357095.1	0.165145
TAX1BP3	0.164932
ERBB3	0.164928
BCAR3	0.164909
RP3-495K2.1	0.164882
RP11-133L19.2	0.1648
CTC-304I17.4	0.164772
RP11-368E13.1	0.164665
SLC2A1	0.164529
PEX26	0.164254
UCA1	0.164249
PF4	0.164209
RP11-356K22.1	0.164149
TMEM37	0.164033
RP11-335O4.3	0.163688
NAPG	0.16368
RPL21P43	0.16365
LDHAP3	0.163564
DCTN1-AS1	0.163408
PIWIL1	0.163365
CCAT1	0.163335
AGPAT5P1	0.163317
TTTY22	0.163026
TINAG	0.162988
CTD-2330K9.2	0.162918
HCG4	0.162707
ANKFN1	0.162701
TRIM29	0.162698
RP5-837I24.2	0.162567
KLF4	0.162472
LINC01207	0.162442
RP11-323K10.1	0.162384
RN7SKP61	0.162343
EFTUD1	0.162255
RP11-203L2.3	0.162241
MTMR2	0.162064
RP11-203M5.6	0.161988
CTA-929C8.6	0.161978
RP11-30G8.1	0.161832
NCEH1	0.161802
RNASE13	0.161799
RP11-266A24.1	0.161697
TMEM132C	0.161682
RP11-204P2.3	0.161678
RP11-844P9.4	0.161668
S100P	0.161528
ITGB6	0.161518
URM1	0.161506
RN7SL708P	0.161472
CYP3A7	0.161402
TNK2	0.161399
RNA5SP234	0.161395
ARHGAP21	0.161347
MPPE1P1	0.16089
AC011073.1	0.16086
RP11-416N2.3	0.160806
SETD6P1	0.160794
UACA	0.16075
RP11-42L13.3	0.160745
RP11-58A18.1	0.160684
RNA5-8SP7	0.160604
RNA5SP374	0.160568
CGB8	0.160538
RP11-789C1.2	0.160358
RP11-548K12.9	0.160337
PRSS22	0.160304
RP11-34P13.9	0.160243
AC011899.10	0.160188
LINC00520	0.160094
EIF4A2P4	0.159878
KLK6	0.159854
SPINK4	0.159843
HMGN1P13	0.159835
DYRK2	0.159798
RP11-468N14.10	0.159771
TLN2	0.15968
NPM1P25	0.15966
ETFB	0.159593
RP11-719C20.1	0.159537
SOX6	0.159444
FCF1P9	0.159421
RP11-963H4.5	0.15936
MIR105-2	0.159353
SLC35C1	0.15935
LEO1	0.159231
RP11-439C15.5	0.159164
AP003064.1	0.159092
FRYL	0.159045
HACD2	0.158936
UGCG	0.158879
RNU6-381P	0.158839
FKBP1B	0.158827
IL7	0.158772
TMEM51	0.158546
RP5-1033H22.2	0.158546
AC108059.1	0.158524
MOGAT1	0.158487
JAGN1	0.158471
DR1	0.158396
RNU4-78P	0.158354
VPS37B	0.158339
VWA5A	0.158318
POC1B	0.158051
OR11Q1P	0.158051
ACMSD	0.157997
ZNF123P	0.157982
TPK1	0.157942
RP13-362E11.3	0.1579
SNX18P1Y	0.157858
PML	0.157637
TMEM133	0.157603
RNU7-195P	0.157546
PRKRIRP4	0.157527
LINC01080	0.157493
CTB-51E13.1	0.157462
SLC12A2	0.157422
REPS2	0.157411
RP1-278O22.1	0.157327
RP11-95P13.1	0.157232
AGBL1-AS1	0.157203
TMEM44	0.15717
TM4SF1-AS1	0.1571
DNMBP-AS1	0.157086
CTC-304I17.3	0.157083
PKDCC	0.157066
RP11-144G6.12	0.156958
MTND6P1	0.156831
C5orf52	0.156815
RNU6-494P	0.156803
RNU6-1180P	0.15675
PLEKHA7	0.15674
TMEM246-AS1	0.156689
ELF4	0.156674
SP1	0.156523
RP11-368I23.4	0.156503
RNU6-1040P	0.156485
VWA9	0.156457
SYPL1	0.156457
RP11-809H16.4	0.156379
NUDT12	0.156375
RPS24P14	0.156343
AC092578.1	0.156233
RP11-736G13.2	0.156158
BCL2L1	0.15613
C9orf50	0.156114
RPSAP24	0.1561
RP11-528A4.2	0.156087
RNU6-1340P	0.15601
MPPE1	0.155831
UPK1B	0.155777
RP11-483A20.3	0.155657
RP11-7G12.2	0.155577
RP11-370A5.2	0.155561
NPTN	0.155426
RNU6-1093P	0.155323
AC113133.2	0.155228
RP11-530I17.2	0.155227
RP11-644F5.10	0.155186
RP11-5O23.1	0.155148
TNK1	0.155094
AC079117.3	0.155091
NOSTRIN	0.154964
RP11-299G20.2	0.154922
NUP50-AS1	0.154651
ZNF189	0.154638
CIR1P2	0.154433
CDC14B	0.154402
FGFR4	0.154391
Z82214.3	0.154383
RIPK4	0.15438
HTR1D	0.154302
RN7SKP281	0.154174
AAGAB	0.154108
MIR5189	0.153964
ZFAND6	0.153826
CCDC34P1	0.153702
MAFF	0.153634
MAOB	0.153526
RP11-525K10.3	0.153488
ADD3-AS1	0.153442
RP11-783K16.5	0.153424
HNMT	0.153405
RP11-643A5.3	0.153366
RP11-343B22.2	0.153356
CTD-2501O3.2	0.153222
COQ10B	0.15321
FAM103A1	0.153145
OR14J1	0.153105
STX7	0.153091
UNC5B-AS1	0.152894
AC009495.4	0.152873
LRRFIP1	0.152846
INSL3	0.152807
RNU6-1244P	0.152793
SGSM3	0.152793
C4orf33	0.152781
CTC-461H2.2	0.152672
RP11-368I23.2	0.152649
CHIC2	0.1526
CAPZA1	0.152491
CTAGE5	0.152388
PLK2	0.152324
SH3TC2	0.152302
EGFEM1P	0.15224
MAP3K5	0.152239
RNF7	0.1522
CNNM4	0.152195
ADD3	0.152169
AC006019.1	0.152151
LINC01479	0.152035
EIF1P7	0.152008
C1GALT1C1	0.151918
AC068483.1	0.151914
C15orf65	0.151826
C15orf57	0.151652
ANKRD20A7P	0.151434
MGLL	0.151373
NAT2	0.151349
OR7E99P	0.151304
BTF3L4P1	0.151276
NPVF	0.151175
SMIM22	0.151168
AC106883.1	0.150999
RNU6-49P	0.15097
AC026797.1	0.150897
AC092570.1	0.150893
PARP4P2	0.150889
RP11-70L8.5	0.150818
ZNF823	0.150806
STK24	0.150778
RP11-945A11.2	0.150724
RP11-1149O23.3	0.15072
SGCB	0.150621
RP11-479G22.8	0.150566
NHLRC3	0.150467
PRAP1	0.150431
FAM132A	0.150337
C1orf174	0.150275
RPS3AP14	0.150269
RP3-380C13.2	0.150246
AC012360.6	0.150138
CR848007.5	0.149981
RNU6-463P	0.149929
ZDHHC20P4	0.149925
AGBL1	0.14991
MTND2P7	0.149853
EHMT2-AS1	0.149848
TMEM9B	0.149812
CA12	0.149809
BHLHE41	0.149764
RP11-366L5.1	0.149617
FSIP2-AS1	0.149538
FPGT	0.149515
PLXNB2	0.149487
AC011747.4	0.149455
RP11-374M1.5	0.149368
PPIAP19	0.149278
SH3BGRL3	0.14927
PCDHGA10	0.149176
DEDD2	0.149062
TEP1	0.149049
LACC1	0.149047
RP5-1077H22.1	0.149009
RNU2-20P	0.148985
ANKRD37	0.148904
ALG14	0.148818
GCC2	0.148812
RNU2-72P	0.14875
RAPGEF3	0.148669
NCSTNP1	0.148506
RP11-229P13.19	0.148425
PRB2	0.148387
CTNNAP1	0.148357
AC067959.1	0.148342
AC078942.1	0.148339
AP000695.6	0.148294
AL354873.1	0.148278
RNU6-197P	0.148277
MARK2P11	0.148223
PERP	0.148148
SUMO1P4	0.148124
SNORD78	0.148118
RP3-395M20.7	0.148031
PTPN9	0.147877
TNNI2	0.147792
CTC-436P18.3	0.147703
OTX2P1	0.147631
RP11-680F8.1	0.147443
2019-09-15	0.147429
TMEM102	0.147429
DHFRL1	0.147343
RP13-348B13.2	0.147296
ECT2	0.147244
Six3os1_4	0.147223
AF131215.9	0.147215
VPS33B	0.147115
WASF1P1	0.147097
CTC-304I17.1	0.146953
RP5-1050K3.3	0.146928
RP11-401I19.1	0.146829
RP11-223I10.1	0.146792
CRB3	0.146792
KCTD9	0.146744
GPX2	0.146743
TTTY18	0.146662
RP11-91I8.1	0.146649
CCBL2	0.146576
AC144449.1	0.146503
PLEKHA5	0.14639
MPC2	0.146321
CTTNBP2NL	0.146283
RP11-58C22.1	0.14628
RP11-377H23.1	0.14626
AC006960.5	0.146155
FDPS	0.146094
RP4-639J15.1	0.146056
IL2RG	0.146039
RNU6-212P	0.145976
TANK	0.145957
RP11-174G6.5	0.145883
SLC52A3	0.14586
LSAMP-AS1	0.145855
MIR3197	0.145847
AC078883.4	0.14584
LEAP2	0.145671
YIPF4	0.145609
YWHAH	0.145499
TVP23B	0.145496
SPATA12	0.145451
SH3D21	0.145441
MIR1298	0.145363
CTC-218H9.1	0.145312
CH507-254M2.3	0.145307
RP3-405J10.2	0.145236
IMP3	0.145225
AL136985.1	0.145202
RP11-643C9.2	0.145162
RP11-889D3.1	0.145128
MECOM	0.144952
AL118525.1	0.144945
RNU6-318P	0.144877
GIPC1	0.144692
AC007557.1	0.14463
RP11-736N17.8	0.144596
SMCO4	0.144584
ARHGEF28	0.144523
MIR577	0.144451
ZNF69	0.144434
RBM11P1	0.144413
SPAG16	0.144379
RP11-147K6.1	0.14432
FER1L4	0.144257
RP11-281H11.2	0.144221
EHHADH	0.144177
CFL1	0.144116
SPACA4	0.143989
CEACAM5	0.143982
RP11-1029J19.5	0.143948
SLC9A3R1	0.143866
RN7SKP206	0.143833
RP11-203F8.1	0.143795
TRPM4	0.143755
TK2	0.143714
MIA3	0.143694
FAM81A	0.143687
RPL36P16	0.143536
TAF13	0.143439
RP1-37N7.6	0.143429
ITPK1	0.143381
TAF9P2	0.143354
CTD-2196E14.5	0.143329
C9orf85	0.14314
TRIM31-AS1	0.143101
PDLIM5	0.143053
AGFG2	0.142999
SH3GLB1	0.14283
PSMC1P2	0.142829
COX6B2	0.142798
USP53	0.142763
PHACTR2-AS1	0.142598
HTATIP2	0.142532
UBE2V1P8	0.142448
ADM2	0.14239
OR5P2	0.142383
TMEM220	0.142371
BLZF1	0.142327
AC068580.7	0.142256
RP11-674N23.4	0.142237
AP001372.2	0.142204
AF131215.2	0.142146
GCNT4	0.142045
SNORA70	0.141979
PTBP3	0.141945
DNAJA4	0.141921
MUC3A	0.141768
RP11-290F24.6	0.141742
VDAC1P7	0.141733
PKDREJ	0.141732
TDP2	0.141695
RP11-33H15.1	0.141695
RN7SKP115	0.14169
C15orf52	0.141631
DAZ3	0.141558
AK3P4	0.141459
ZDHHC14	0.141443
RAB27A	0.141434
OR2I1P	0.141427
SNRPCP11	0.141416
RP11-531F16.4	0.141336
TAF1A	0.141332
PEX11A	0.141131
CIR1P3	0.141115
RNU6-386P	0.141113
RP11-96H17.1	0.141111
FBLIM1	0.141073
NANS	0.14107
RP11-350G24.1	0.141044
PALB2	0.141043
RP11-8P13.1	0.141017
CTB-147C22.8	0.140969
AC078883.3	0.140908
RP11-438P9.2	0.140877
TPPP2	0.140796
CHIT1	0.140795
CTD-2132N18.3	0.140741
NBEAL2	0.140728
DEFB109P1B	0.140727
IL33	0.140434
KDELR3	0.140428
RP11-684B2.5	0.140353
TMTC2	0.14029
FAM32A	0.140136
C2orf61	0.140084
ATP5G1P4	0.139999
OR7A11P	0.139975
PADI1	0.139912
RP11-214K3.24	0.139867
ODAM	0.13985
FKBP4P1	0.139743
RNA5SP400	0.139716
SPATS2L	0.139596
DAPP1	0.139586
MRPL50	0.139551
RP11-10H3.1	0.139518
RP11-67L3.2	0.139479
RP13-672B3.2	0.139446
LHX1	0.139387
RP11-273B19.1	0.139054
RP11-354E23.4	0.139035
ALS2CL	0.138991
WSB2	0.138944
LRRC28	0.138939
GAPDHP54	0.138908
AC092635.1	0.138873
MYOCD	0.138796
CTD-3148I10.9	0.138796
RP4-798P15.3	0.138796
HLFP1	0.138713
LINC00518	0.138634
RP11-434E6.2	0.13858
AC105443.2	0.138443
RNA5SP230	0.138403
LAMB3	0.138388
USP3	0.138347
RP11-44N17.2	0.138322
CDX2	0.138318
PMEPA1	0.138266
LA16c-395F10.2	0.138261
ITM2C	0.138166
AC016194.1	0.138157
FZD5	0.138115
MARVELD3	0.138036
RP11-69I8.3	0.138025
CREB3L1	0.137999
TAOK3	0.137972
RP11-1028N23.3	0.137931
OR6C71P	0.137921
AC007327.5	0.137919
RASSF7	0.137918
HNRNPA1P25	0.13787
AC090060.1	0.137861
IGLC4	0.137791
RP11-104L21.2	0.13779
RNF39	0.137749
ADM	0.137696
TPMTP1	0.137695
CSTP2	0.137479
AC007327.6	0.137452
RP11-839G9.1	0.13744
SHOX	0.137422
NBPF7	0.137412
RP11-502N13.2	0.137399
FRK	0.137367
AL359253.1	0.137352
PREP	0.137317
RAB9A	0.137283
NPM1P26	0.137181
PLS1-AS1	0.137148
FGD5-AS1	0.13705
FAM114A1	0.136966
RP11-757F18.5	0.136921
LAMTOR3	0.136857
MAP2K3	0.136819
TBK1	0.136767
ROBO2	0.136759
APOL2	0.136711
NGEF	0.136699
TOE1	0.136622
NOP10	0.136621
CCL28	0.136602
AKAP13	0.1366
RP11-139K1.2	0.136571
MIR4262	0.13652
TRAPPC4	0.136482
SNX18P5	0.136454
PKM	0.136436
HIRAP1	0.136423
NPDC1	0.136327
PROM2	0.136276
AEN	0.136194
RNA5SP505	0.136117
VPS4B	0.136115
HMGB3P19	0.135961
MPO	0.135886
RPS6KA4	0.135883
EXOC1	0.135875
RP11-17A1.3	0.135711
ARFGAP3	0.135671
RNU6ATAC12P	0.135617
RNU6-1167P	0.1356
RP11-276M12.1	0.135573
TWF1	0.135567
SSUH2	0.135507
AC093668.2	0.135493
AF228730.5	0.135465
HGD	0.135447
RP11-92J19.3	0.135385
ABLIM3	0.135328
RP11-323C15.2	0.135203
RP11-459O16.7	0.13517
SPHK2	0.135157
CEACAM1	0.135128
TOB1	0.135102
RNU6-242P	0.134803
LINC00974	0.134791
POT1-AS1	0.134764
CYFIP1	0.134758
AC084809.2	0.134624
CTD-2001J20.1	0.134594
CASR	0.134561
RP11-50I19.2	0.134547
RP11-182L7.1	0.1345
GOLGA4	0.134496
CTD-2520I13.1	0.134442
CH507-513H4.1	0.134437
PRAMEF6	0.134367
MIR8485	0.134351
ARRDC1	0.134342
EPS8	0.13424
LRP10	0.134207
PTCD2P1	0.134184
RNA5SP160	0.134181
RP11-2K6.1	0.134172
CEACAMP2	0.134131
ITGB1	0.13411
AP000403.3	0.134037
KPNA7	0.134013
PLEKHG6	0.133987
KRT8P1	0.133901
ACY3	0.133877
HMGB1P23	0.133868
RP11-399K21.11	0.13386
KPNA4	0.133797
RHOD	0.133756
CKS1BP5	0.133681
SLC30A7	0.133663
CEPT1	0.133643
RN7SL440P	0.133619
RP11-41O4.1	0.133573
SPECC1	0.133548
AC092170.1	0.133517
DDX43P2	0.133513
TMEM256P1	0.133494
PCDHGA9	0.133442
ATP6V1D	0.133414
ACAT2	0.133357
RP11-296E7.1	0.133303
RP11-1029J19.4	0.133276
CYP2J2	0.133256
TEX28	0.133135
OR5P3	0.133122
BTBD1	0.133121
RNU6-629P	0.133097
ARHGAP26	0.133097
TUBB8P3	0.13309
RP11-618M23.5	0.133001
MAGI1	0.132967
AGMAT	0.132866
PTPRJ	0.132864
AP1M2	0.13285
LINC01516	0.132841
PDZD8	0.132807
BRI3BP	0.132775
CDC42EP2	0.132762
AC090051.1	0.132744
KRT8P13	0.132705
PPM1L	0.132646
SPATA2P1	0.13257
EVI5	0.132493
ST14	0.132489
CTC-471C19.2	0.132477
TPM4	0.13247
EPHA1	0.132385
RP1-35C21.1	0.132358
RNU7-190P	0.132356
RP11-393I23.4	0.132324
RP11-203J24.8	0.132276
MIR4460	0.132267
UNC5CL	0.132214
SNX33	0.132141
MUC6	0.132136
RP11-2K6.2	0.132054
RP5-1042K10.10	0.132041
CTD-3096P4.1	0.132007
RP11-367G12.1	0.131988
S100A11	0.13189
CTB-131B5.2	0.131884
AP003025.2	0.131876
RP11-138H8.3	0.131673
CCL15-CCL14	0.131644
RP11-140K17.2	0.131631
SLC22A18AS	0.131606
PRR26	0.131591
RP11-317F20.2	0.13158
RP11-10C24.3	0.131524
KIAA1551	0.131507
AC005358.3	0.131403
RP11-45A12.2	0.131402
SULT1C3	0.131386
ANXA9	0.131343
MRPS22	0.131233
RP11-16P20.2	0.13119
STK24P1	0.131185
GIPR	0.13118
RNU6-1291P	0.131165
PLCXD2	0.131133
OR6P1	0.13109
RP11-304L19.1	0.131083
IBTK	0.131048
SRSF9P1	0.130959
TBC1D1	0.130953
CASC8	0.130929
RP11-793H13.8	0.130863
RNF111	0.130847
OR7A18P	0.130813
RARB	0.130803
RP11-272G22.3	0.130801
SIM2	0.13077
RP1-66H9.1	0.130761
KB-176G8.1	0.130717
RP5-858B6.1	0.130692
RP11-745A24.3	0.130622
CDCP1	0.130568
OR5P1P	0.130556
PPP1R3G	0.130525
S100A10	0.130523
LINC00524	0.130483
TOLLIP	0.130448
FP671120.1	0.130384
CTD-2555K7.3	0.130336
AF001548.3	0.130334
RP11-479G22.7	0.130292
AC087073.1	0.130273
ANKMY2	0.130264
SERPINB7	0.130219
OR4K17	0.130211
SMOX	0.130136
RP3-403L10.3	0.130085
PHKG1P1	0.130052
SPAG1	0.130039
DENND6A	0.130036
TIMM10B	0.130035
CYP2W1	0.130015
SH2D3A	0.129995
RP13-379L11.4	0.129981
RNF103-CHMP3	0.12996
DLG1-AS1	0.129928
SNORA51	0.1299
GFPT1	0.129897
COG3	0.129872
IGF2BP2	0.129808
IGFALS	0.129804
RNU6-1001P	0.129759
RP11-64I5.1	0.12975
LINC01137	0.129693
SKIL	0.129648
RNU6-371P	0.129598
[truncated: 3,850 more rows]
